# Supplementary material for: Expression of Oxidative Stress and Inflammation-Related Genes in Nasal Mucosa and Nasal Polyps from Patients with Chronic Rhinosinusitis
Source: Int J Mol Sci. 2022 May 15;23(10):5521. doi: 10.3390/ijms23105521 (PMC9145877; doi:10.3390/ijms23105521)
Supplement: Supplementary file 1 [file ijms-23-05521-s001.zip]

Archive with 1 entries (1 files):
- ijms-1707010-supplementary.pdf
